# Supplementary material for: The Serotype Distribution among Healthy Carriers before Vaccination Is Essential for Predicting the Impact of Pneumococcal Conjugate Vaccine on Invasive Disease
Source: PLoS Comput Biol. 2015 Apr 16;11(4):e1004173. doi: 10.1371/journal.pcbi.1004173 (PMC4400047; doi:10.1371/journal.pcbi.1004173)
Supplement: S1 Code — (R) [file pcbi.1004173.s007.r]

################################################### 
# a simple prediction model for pneumococcal diesease 
# assuming full serotype replacement
# by Stefan Flasche
###################################################

###################################################
# Data from Feikin et al. on IPD 
# include all countries with 3+ years PCV7 estimates (Figure S1I):
#							ABCs, AIP, AUSI, AUSN, CAL, CHE, DEN, E&W, GRC, NAV, NCK, NLD, NOR, SCT 
# meaning (Figure S1 key) Active Bacterial Core Surveillance, Alaska, Australia Indigenous from Northern Territories,
# 							Australia Non-Indigenous, Calgary, Switzerland, Denmark, E&W, Greece,
#							Navajo, Kaiser Permanente Northern California, Netherlands, Norway, Scotland
###################################################

setwd("H:\\My Documents\\_Projects\\Flasche - simle pneucoccal disease prediction")

graphics.off()
library(tidyr)
library(ggplot2)
library(tidyr)
library(dplyr)
library(rjags)
library(gridExtra)

# replacement
lambda=1

#samples
bootstrap_samples=10000

###################################################
# prediction function
###################################################
predicted_vacc_eff_Disease=function(cVTNVT,dVTNVT,STreplacement=1){
  return(round(1-(STreplacement*cVTNVT+1)/(dVTNVT+1),4))
}

############################################
# odds of VT IPD <5y (from Feikin et al)
############################################
dVT=c(88,81,66,89,85,68,70,78,88,58,81,74,75,72)
names(dVT)=c("ABCs", "AIP", "AUSI", "AUSN", "CAL", "CHE", "DEN", "E&W", "GRC", "NAV", "NCK", "NLD", "NOR", "SCT")
dVT_sample=dVT*0+c(358,19,20,415,14,73,91,690,2,20,22,49,92,86) #average annual sample size in <5y IPD before PCV7
dVT_yrs=dVT*0+c(2,5,5,3,4,3,5,5,5,5,4,5,4,3)                    #number of pre vaccine years
dVT_sample=dVT_sample*dVT_yrs
dNVT=100-dVT
ll=length(names(dVT))
dVTNVT=dVT/dNVT # observed odds of VT IPD

############################################
# meta analysis of odds of VT carriage for settings with more than 1 estimate (from literature review)
############################################
jcode_random <- "model{ 
  for (i in 1:N){
    nVT[i] ~ dbin(pVT[i], nALL[i]) 
    pVT[i] <- ilogit(tpVT[i])
    tpVT[i] ~ dnorm(mu, pre) 
      	
	}
	res <- ilogit(mu)
  mu ~ dnorm(0,1)
  pre <- pow(sd,-2)
  sd ~ dunif(0,100)
}"

jcode_fixed <- "model{ 
  for (i in 1:N){
    nVT[i] ~ dbin(pVT[i], nALL[i]) 
    pVT[i] <- ilogit(tpVT[i])
    tpVT[i] <- mu
        
	}
  res <- ilogit(mu)
  mu ~ dnorm(1,1)
  pre <- pow(sd,-2)
  sd ~ dunif(0,100)
}"

AIP=rbind(c(209,377),c(92,171)); colnames(AIP)=c("N_VT","N_VT+NVT"); rownames(AIP)=c("Hammit 2006","Moore 2004")
EW=t(matrix(c(58,85,197,349,68,119,76,111,34,60,61,95),2)); colnames(EW)=c("N_VT","N_VT+NVT"); rownames(EW)=c("Flasche 2011", "Brueggemann 2003","Roche 2007","Lakshman 2003","Sleeman 2005","Salt 2007")
GRC=t(matrix(c(108,172,164,195),2)); colnames(GRC)=c("N_VT","N_VT+NVT"); rownames(GRC)=c("Levidiotou 2006","Paraskakis 2006")
NLD=rbind(c(118,213),c(120,220)); colnames(NLD)=c("N_VT","N_VT+NVT"); rownames(NLD)=c("Van Gils 2009","Labout 2008")
NOR=rbind(c(227,425),c(8,16)); colnames(NOR)=c("N_VT","N_VT+NVT"); rownames(NOR)=c("Vestrheim 2008","Sogstad 2006")
meta_countries=list(AIP=AIP,EW=EW,GRC=GRC,NLD=NLD,NOR=NOR)

# rjags meta analysis
cVT_posterior=data.frame(AIP=rep(NA,bootstrap_samples), EW=rep(NA,bootstrap_samples), GRC=rep(NA,bootstrap_samples), NLD=rep(NA,bootstrap_samples), NOR=rep(NA,bootstrap_samples))
for (c in 1:length(meta_countries)){
  
  temp=meta_countries[[c]]
  df=data.frame(study=rownames(temp), N_VT=temp[,"N_VT"], N_VT_NVT=temp[,"N_VT+NVT"])
    
  # Code for running JAGS ----
  num_chains=1; num_adapt=1000; num_MCMC=bootstrap_samples*10; num_thin=10
  jdat <- list(N=dim(df)[1], nVT=df$N_VT, nALL=df$N_VT_NVT)
  jmod <- jags.model(textConnection(jcode_random), data=jdat, n.chains=num_chains, n.adapt=num_adapt)
  update(jmod, 1000)
  jpos <- coda.samples(jmod, c("res"), n.iter=num_MCMC, thin=num_thin) 
  cVT_posterior[,c]  =jpos[[1]] [,1] 
}
names(cVT_posterior)[which(names(cVT_posterior)=="EW")]="E&W"

df_plot=as.data.frame(t(apply(cVT_posterior,2,quantile, probs=c(.025,.25,.5,.75,.975))))
df_plot$country=names(meta_countries)
names(df_plot)=c("low","mlow","medium","mhigh","high", "country")

cVT_posterior_mean=apply(cVT_posterior,2,mean)

############################################	
# bootstrab prediction of IRR
############################################
my_pred_vacc_eff_disease_boots=matrix(rep(NA,ll*bootstrap_samples),bootstrap_samples)
colnames(my_pred_vacc_eff_disease_boots)=names(dVT)
noreplace_pred_vacc_eff_disease_boots=my_pred_vacc_eff_disease_boots
# carrige <5y 
cVT_mean=dVT*0 + c(61.5,NA,30.0,80.8,67.3,NA,33.2,NA,NA,38,60.0,NA,NA,NA)/100
cVT_mean[names(cVT_posterior_mean)]=cVT_posterior_mean
cN_pos=dVT*0+c(91,NA,80,125,571,NA,247,NA,NA,258,5,NA,NA,NA)
##############################################
# exclude Norway
cVT_mean["NOR"]=NA; cN_pos["NOR"]=NA
##############################################
# exclude Greece (as IPD from Crete and carriage from athens or noth greece)
cVT_mean["GRC"]=NA; cN_pos["GRC"]=NA
##############################################
# exclude Canada (as IPD from Calgary and carriage from Toronto)
cVT_mean["CAL"]=NA; cN_pos["CAL"]=NA
##############################################
cNVT_mean=1-cVT_mean
cVTNVT_mean=cVT_mean/cNVT_mean
for(b in 1:bootstrap_samples){
  #carriage
  cVT=dVT*0+(rbinom(n=length(cN_pos), size=cN_pos, prob=cVT_mean)/cN_pos)
  for(c in names(cVT_posterior)){
    cVT[c]=sample(cVT_posterior[,c],1)
  }
  cVT[which(cVT==0)]=0.001
  cVT[which(cVT==1)]=0.999
  cNVT=1-cVT
  cVTNVT=cVT/cNVT
  #disease
  dVT_temp=dVT*0+(rbinom(n=length(dVT), size=dVT_sample, prob=dVT/100)/dVT_sample)
  dVT_temp[which(dVT_temp==0)]=0.001
  dVT_temp[which(dVT_temp==1)]=0.999
  dNVT_temp=1-dVT_temp
  dVTNVT_temp=dVT_temp/dNVT_temp
  
  # make prediction
  my_pred_vacc_eff_disease_boots[b,]=predicted_vacc_eff_Disease(cVTNVT,dVTNVT_temp,lambda)
  noreplace_pred_vacc_eff_disease_boots[b,]=predicted_vacc_eff_Disease(cVTNVT,dVTNVT_temp,0)				
}
my_pred_IRR_disease=round(1-predicted_vacc_eff_Disease(cVTNVT_mean,dVTNVT,lambda),2)
my_pred_IRR_disease_low=round(apply(1-my_pred_vacc_eff_disease_boots,2,quantile,probs=0.025,na.rm=T),2)
my_pred_IRR_disease_high=round(apply(1-my_pred_vacc_eff_disease_boots,2,quantile,probs=0.975,na.rm=T),2)

noreplace_pred_IRR_disease=round(1-predicted_vacc_eff_Disease(cVTNVT_mean,dVTNVT,0),2)
noreplace_pred_IRR_disease_low=round(apply(1-noreplace_pred_vacc_eff_disease_boots,2,quantile,probs=0.025,na.rm=T),2)
noreplace_pred_IRR_disease_high=round(apply(1-noreplace_pred_vacc_eff_disease_boots,2,quantile,probs=0.975,na.rm=T),2)

############################################	
# observed IRR (from Feikin et al)
############################################
# after 3 years
observed_vacc_eff_Disease_3y=dVT*0 + 1-c(0.33,0.40,0.6,0.46,0.56,0.66,0.39,0.55,0.61,0.76,0.7,0.53,0.17,0.29)
observed_vacc_eff_Disease_3y=rbind(observed_vacc_eff_Disease_3y,1-c(0.41,0.73,1.22,0.57,1.42,0.92,0.57,0.61,6.5,1.53,1.28,0.86,0.23,0.41),1-c(0.27,0.22,0.29,0.38,0.22,0.46,0.27,0.5,0.06,0.38,0.38,0.33,0.13,0.20))
rownames(observed_vacc_eff_Disease_3y)=c("mean","2.5%","97.5%")
observed_IRR_Disease_3y=1-observed_vacc_eff_Disease_3y
# after 4 years
observed_vacc_eff_Disease_4y=observed_vacc_eff_Disease_3y*0 + 1-t(matrix(c(0.34, 0.32, 0.4, 0.48, 0.26, NA, NA, NA, 0.61, 0.48, 0.65, NA, 0.13, 0.21, 0.28, 0.17, 0.18, 0.4, 0.09, NA, NA, NA, 0.06, 0.21, 0.34, NA, 0.09, 0.14, 0.41, 0.61, 0.9, 0.58, 0.78, NA, NA, NA, 6.43, 1.07, 1.24, NA, 0.19, 0.32),14))
observed_IRR_Disease_4y=1-observed_vacc_eff_Disease_4y
# after 5 years
observed_vacc_eff_Disease_5y=observed_vacc_eff_Disease_3y*0 + 1-t(matrix(c(0.36, 0.64, 0.51, 0.49, 0.38, NA, NA, NA, NA, 0.84, NA, NA, NA, NA, 0.3, 0.37, 0.22, 0.41, 0.16, NA, NA, NA, NA, 0.42, NA, NA, NA, NA, 0.43, 1.08, 1.18, 0.59, 0.9, NA, NA, NA, NA, 1.67, NA, NA, NA, NA),14))
observed_IRR_Disease_5y=1-observed_vacc_eff_Disease_5y
